# Supplementary material for: Polyimide-Derived Carbon-Coated Li4Ti5O12 as High-Rate Anode Materials for Lithium Ion Batteries
Source: Polymers (Basel). 2021 May 21;13(11):1672. doi: 10.3390/polym13111672 (PMC8196661; doi:10.3390/polym13111672)
Supplement: Supplementary file 1 [file polymers-13-01672-s001.zip]

Archive with 1 entries (1 files):
- polymers-1215866-supplementary.pdf
